# Supplementary material for: Complementary iTRAQ-based proteomic and RNA sequencing-based transcriptomic analyses reveal a complex network regulating pomegranate (Punica granatum L.) fruit peel colour
Source: Sci Rep. 2018 Aug 17;8:12362. doi: 10.1038/s41598-018-30088-3 (PMC6098015; doi:10.1038/s41598-018-30088-3)
Supplement: Supplementary file 2 — Dataset 1 [file 41598_2018_30088_MOESM2_ESM.xls]

## Sheet: Sheet1
Supplementary Table S2. Quantitative and differentially expressed proteins and genes used for correlation analysis.
Gene_ID	DEGs log2fold change	DEPs log2fold change
SP1_TP1
Gglean021677.1	1.35258	-0.286304
Gglean025455.1	-1.01392	-0.395929
Gglean022201.1	-4.95421	-0.321928
Gglean020825.1	-5.68515	-0.535332
Gglean011573.1	1.01496	-0.535332
Gglean006133.1	1.34642	-0.340075
Gglean004921.1	1.2179	-1.08927
Gglean016280.1	1.3191	-0.577767
Gglean010024.1	-1.37459	-0.836501
Gglean001686.1	1.07733	-0.304006
Gglean008974.1	2.98588	-0.785875
Gglean008560.1	-4.89699	-0.535332
Gglean030167.1	1.97951	-0.454032
Gglean009939.1	1.08008	-0.286304
Gglean022346.1	1.57829	-0.514573
Gglean021989.1	1.01938	-0.415037
Gglean003214.1	-1.26424	-0.434403
Gglean021261.1	-1.20772	-0.304006
Gglean018795.1	1.43504	-0.599462
Gglean014666.1	-1.14418	-0.785875
Gglean007032.1	-1.20272	-0.713119
Gglean014545.1	-1.17578	-0.321928
Gglean009924.1	-1.18094	-0.268817
Gglean012440.1	1.34595	-0.434403
Gglean024550.1	1.10416	-0.535332
Gglean008505.1	-1.34424	-0.494109
Gglean027316.1	2.47014	-1.39593
Gglean026470.1	1.87868	-0.473931
Gglean012164.1	1.61261	-0.535332
Gglean025437.1	-1.03127	-0.68966
Gglean009744.1	1.38717	-0.268817
Gglean017405.1	8.19323	-0.340075
Gglean014494.1	-1.38468	-0.836501
Gglean019595.1	1.27275	-1.2863
Gglean015838.1	1.06933	-0.304006
Gglean014528.1	1.06938	-0.268817
Gglean022575.1	-1.11549	-0.535332
Gglean017330.1	-1.06059	-0.810966
Gglean018277.1	2.51777	-0.340075
Gglean009942.1	-1.01302	-0.268817
Gglean022366.1	1.16404	-0.37707
Gglean026469.1	1.01004	-0.535332
Gglean023263.1	1.04517	-1.59946
Gglean013688.1	1.62266	-0.37707
Gglean016915.1	1.25229	-0.37707
Gglean015031.1	-1.25704	-0.340075
Gglean023188.1	-1.44325	-0.666576
Gglean025941.1	-1.03576	-0.494109
Gglean029082.1	3.05004	-0.599462
Gglean011127.1	1.13855	-0.514573
Gglean008223.1	-1.17648	-1.32193
Gglean018049.1	2.09836	-0.321928
Gglean012320.1	1.29544	-0.434403
Gglean029199.1	1.05371	-0.415037
Gglean007419.1	1.31632	-1.08927
Gglean019937.1	-4.0694	-0.494109
Gglean025786.1	-1.42583	-0.666576
Gglean010276.1	2.93192	-0.810966
Gglean019840.1	2.18867	-0.736966
Gglean014493.1	-1.2933	-1.05889
Gglean007855.1	1.21808	-0.621488
Gglean000908.1	6.33528	-0.395929
Gglean020817.1	-2.05812	-0.340075
Gglean010053.1	-1.20695	-0.454032
Gglean010843.1	-1.45308	-0.434403
Gglean000891.1	1.01408	-0.340075
Gglean020083.1	-2.19146	-0.434403
Gglean030038.1	1.70468	-0.643856
Gglean026198.1	-1.76353	-0.836501
Gglean014758.1	-1.30195	-0.666576
Gglean006788.1	-1.53618	-0.321928
Gglean024783.1	1.19811	-0.494109
Gglean004079.1	2.5273	-0.810966
Gglean029907.1	-1.76083	-0.473931
Gglean006719.1	1.02913	-0.37707
Gglean026354.1	1.19315	-0.454032
Gglean001161.1	1.22366	-0.304006
Gglean018200.1	1.16171	-0.434403
Gglean017723.1	-1.42937	-0.37707
Gglean013904.1	-1.99382	-0.340075
Gglean016370.1	1.19757	0.321928
Gglean027026.1	-2.99988	0.356144
Gglean012231.1	-2.30468	0.411426
Gglean022936.1	-1.69606	0.333424
Gglean029453.1	-1.00379	0.367371
Gglean012318.1	1.17983	0.748461
Gglean001240.1	-1.72138	0.83996
Gglean013525.1	-3.74776	0.678072
Gglean010728.1	-1.66481	0.378512
Gglean023865.1	3.83395	0.286881
Gglean020115.1	-3.6121	0.659925
Gglean015001.1	-1.59646	0.545968
Gglean019137.1	-4.78429	0.389567
Gglean031303.1	1.03494	0.333424
Gglean018340.1	-1.36925	1.32193
Gglean030344.1	-2.28071	0.594549
Gglean012297.1	-1.25241	1.0072
Gglean011259.1	-2.40772	0.367371
Gglean024742.1	-2.26233	0.632268
Gglean000967.1	1.66525	0.62293
Gglean023927.1	-2.25836	0.378512
Gglean000166.1	-2.59164	1.09761
Gglean011765.1	-1.07186	0.432959
Gglean014740.1	-1.67073	0.356144
Gglean029001.1	3.54952	0.963474
Gglean009751.1	-1.1217	0.298658
Gglean028622.1	-2.93861	0.321928
Gglean021853.1	-1.90142	0.669027
Gglean020343.1	-1.73182	0.823749
Gglean022715.1	-1.57917	0.344828
Gglean025102.1	-6.42814	1.10434
Gglean029111.1	1.57254	0.992768
Gglean012373.1	-2.25947	0.422233
Gglean015003.1	-1.5935	0.604071
Gglean002899.1	1.67973	0.62293
Gglean001117.1	-2.92268	0.411426
Gglean026395.1	-5.78429	0.687061
Gglean025107.1	2.06121	0.432959
Gglean002739.1	-2.14151	0.903038
Gglean026062.1	-1.53296	0.555816
Gglean012791.1	-2.22296	0.731183
Gglean028108.1	-5.46611	0.505891
Gglean004369.1	-3.14391	0.356144
Gglean001608.1	1.19356	0.367371
Gglean028213.1	-1.89367	0.555816
Gglean026128.1	-1.7441	0.650765
Gglean026319.1	2.32214	0.9855
Gglean023517.1	1.19465	0.333424
Gglean014292.1	-1.07134	0.298658
Gglean012493.1	1.77735	0.286881
Gglean009909.1	-1.41607	0.505891
Gglean004686.1	-2.59164	0.903038
Gglean023350.1	-1.20071	0.389567
Gglean008923.1	1.12225	0.31034
Gglean002056.1	-1.96225	0.454176
Gglean015939.1	-1.53757	0.378512
Gglean006209.1	-1.10857	0.443607
Gglean009951.1	-1.49742	1.15704
Gglean004067.1	-1.82989	0.378512
Gglean001814.1	1.45657	0.555816
Gglean024069.1	1.91257	0.722466
Gglean018535.1	1.31525	0.604071
Gglean029965.1	-2.42539	0.422233
Gglean004749.1	-4.03221	0.321928
Gglean007960.1	-3.74089	0.948601
Gglean008496.1	1.20317	0.454176
Gglean015152.1	-1.88481	0.526069
Gglean017162.1	-6.60756	0.62293
Gglean004661.1	-1.30512	0.584963
Gglean024784.1	-3.84184	0.389567
Gglean012284.1	-4.36925	0.31034
Gglean012035.1	1.03031	0.62293
Gglean020969.1	1.16609	0.298658
Gglean013501.1	-2.52971	0.545968
Gglean010483.1	-1.25953	0.432959
Gglean015849.1	-2.34044	0.641546
Gglean000756.1	-1.3819	0.378512
Gglean020650.1	-1.08577	1.22033
Gglean015012.1	-1.95937	0.411426
Gglean027944.1	-1.16281	0.555816
Gglean030306.1	-1.24295	0.704872
Gglean015717.1	-1.31761	0.344828
Gglean011088.1	-1.47858	0.584963
Gglean002807.1	-1.07379	0.411426
Gglean024171.1	-2.31511	0.443607
Gglean011217.1	-1.07605	0.321928
Gglean025760.1	1.42049	0.422233
Gglean001675.1	-2.95654	0.790772
Gglean007079.1	2.46203	0.422233
Gglean007333.1	-1.24372	0.485427
Gglean012782.1	4.53602	1.07039
Gglean030887.1	-1.17723	0.669027
Gglean026668.1	-2.9625	0.815575
Gglean005200.1	-1.366	0.31034
Gglean022702.1	2.36478	0.389567
Gglean016289.1	-2.07244	0.298658
Gglean002570.1	-3.1569	0.389567
Gglean028301.1	-1.31206	0.613532
Gglean030299.1	-1.38695	0.505891
Gglean025706.1	1.82673	0.321928
Gglean009663.1	-1.54758	0.275007
Gglean030995.1	-2.85573	0.731183
Gglean001040.1	6.27792	0.432959
Gglean020205.1	-1.02201	0.83996
SP1_TP1
Gglean012130.1	-2.26185	-0.358454
Gglean014189.1	-2.47213	-0.514573
Gglean028124.1	2.0344	-1.25154
Gglean025677.1	-1.36338	-1.12029
Gglean030833.1	-1.02711	-0.454032
Gglean001749.1	-1.46536	-0.943416
Gglean009636.1	1.88678	-0.37707
Gglean017775.1	-1.02338	-0.785875
Gglean002288.1	1.33994	-0.268817
Gglean021269.1	1.04338	-0.415037
Gglean016537.1	-1.63002	-0.713119
Gglean010832.1	-1.34884	-0.286304
Gglean018412.1	-2.72595	-0.862496
Gglean018693.1	-1.69738	-0.862496
Gglean004745.1	5.80769	-0.494109
Gglean024610.1	-1.29638	-0.621488
Gglean026620.1	4.82596	-1.08927
Gglean001283.1	-3.40075	-0.321928
Gglean006133.1	1.79123	-0.415037
Gglean010906.1	1.01015	-0.836501
Gglean015315.1	-1.46291	-0.454032
Gglean016280.1	1.00003	-0.434403
Gglean028946.1	-1.71925	-0.577767
Gglean008146.1	-2.99027	-0.514573
Gglean000941.1	-2.21567	-0.286304
Gglean008974.1	1.10628	-1.21759
Gglean008560.1	-4.11402	-0.514573
Gglean020296.1	-2.02091	-0.304006
Gglean030167.1	1.03408	-1
Gglean000760.1	1.7984	-0.395929
Gglean000348.1	-2.42149	-0.713119
Gglean002937.1	1.24606	-1.02915
Gglean002207.1	-1.16425	-1.4344
Gglean009939.1	-1.4485	-0.836501
Gglean021344.1	1.09812	-0.68966
Gglean016074.1	2.3147	-1.08927
Gglean021382.1	1.14122	-0.358454
Gglean024933.1	-2.65713	-0.37707
Gglean024687.1	-1.49238	-0.943416
Gglean012834.1	1.91347	-0.454032
Gglean011091.1	-3.85523	-0.415037
Gglean028814.1	-1.73768	-0.599462
Gglean017980.1	-1.57839	-1.35845
Gglean027050.1	-1.55867	-0.415037
Gglean017676.1	1.70701	-0.971431
Gglean019898.1	-4.13782	-0.761213
Gglean003142.1	2.83255	-0.304006
Gglean021080.1	-1.46698	-0.761213
Gglean013085.1	-1.14741	-0.286304
Gglean024550.1	1.93914	-0.810966
Gglean008505.1	-1.33738	-0.810966
Gglean014421.1	1.00958	-0.514573
Gglean023718.1	-1.03715	-1.78588
Gglean023777.1	-1.05995	-0.494109
Gglean011463.1	1.06189	-0.454032
Gglean012165.1	-2.77516	-0.785875
Gglean027316.1	1.88759	-0.915936
Gglean018816.1	-2.57521	-0.304006
Gglean021203.1	-1.71205	-0.810966
Gglean020576.1	5.94729	-0.577767
Gglean026012.1	1.16806	-0.415037
Gglean011087.1	-1.08846	-0.836501
Gglean030022.1	-2.15231	-1.32193
Gglean026784.1	1.23958	-0.68966
Gglean026225.1	-1.13104	-0.37707
Gglean009744.1	-2.20665	-0.37707
Gglean021977.1	-1.78362	-0.599462
Gglean026501.1	-1.56541	-0.599462
Gglean005079.1	-3.97432	-0.358454
Gglean020849.1	-1.36338	-0.321928
Gglean003901.1	2.1906	-0.713119
Gglean010095.1	1.50936	-0.358454
Gglean010746.1	1.13233	-0.713119
Gglean014005.1	1.65046	-1.152
Gglean019595.1	1.86223	-0.761213
Gglean020070.1	-1.74784	-0.454032
Gglean005995.1	-1.24952	-0.286304
Gglean012510.1	2.27143	-0.68966
Gglean018917.1	-2.61491	-0.599462
Gglean022575.1	-1.02288	-0.434403
Gglean000109.1	-9.9338	-0.68966
Gglean012618.1	-2.49319	-0.943416
Gglean021842.1	-1.00296	-0.395929
Gglean007178.1	1.32925	-0.37707
Gglean009141.1	-1.6853	-0.454032
Gglean001689.1	2.11787	-0.514573
Gglean000666.1	-3.75034	-0.321928
Gglean023263.1	-1.39033	-0.358454
Gglean029426.1	-5.15845	-0.971431
Gglean001960.1	-2.42547	-0.494109
Gglean009041.1	-1.40279	-0.577767
Gglean029044.1	2.02182	-0.340075
Gglean014578.1	2.03705	-0.68966
Gglean023224.1	-1.13	-0.454032
Gglean016078.1	-3.00533	-0.514573
Gglean023188.1	-1.95153	-0.761213
Gglean018745.1	-2.60304	-0.395929
Gglean027485.1	-1.45184	-0.888969
Gglean023549.1	-2.10034	-0.358454
Gglean008362.1	2.59598	-2
Gglean008763.1	-3.04787	-0.514573
Gglean018293.1	1.8987	-0.304006
Gglean014993.1	-1.69352	-0.577767
Gglean006617.1	-2.18173	-0.943416
Gglean008217.1	-1.83495	-0.836501
Gglean016907.1	-1.39269	-0.643856
Gglean025941.1	-1.20379	-0.514573
Gglean003808.1	-1.02926	-1
Gglean000284.1	-1.02947	-0.268817
Gglean004749.1	2.33928	-0.473931
Gglean023853.1	1.21592	-0.68966
Gglean002934.1	2.00247	-0.494109
Gglean027731.1	1.95771	-0.321928
Gglean012885.1	1.12948	-0.358454
Gglean002963.1	1.93255	-0.37707
Gglean011306.1	-1.87795	-0.37707
Gglean001978.1	4.52668	-0.304006
Gglean022132.1	-2.16672	-0.454032
Gglean017331.1	-1.26114	-0.535332
Gglean000739.1	-7.31308	-0.736966
Gglean000381.1	6.1121	-0.577767
Gglean008288.1	-4.86495	-0.286304
Gglean021192.1	-3.92234	-0.761213
Gglean004711.1	1.16522	-0.37707
Gglean028059.1	1.71052	-0.736966
Gglean006395.1	1.53378	-0.494109
Gglean015427.1	-2.21886	-0.434403
Gglean010868.1	-2.38798	-0.494109
Gglean010283.1	-1.63752	-0.454032
Gglean011007.1	1.44315	-0.321928
Gglean018153.1	-1.25646	-0.494109
Gglean021413.1	2.22286	-0.321928
Gglean020879.1	-1.21261	-0.415037
Gglean020512.1	-2.16709	-0.943416
Gglean010788.1	-1.49306	-0.304006
Gglean002330.1	-1.80606	-0.286304
Gglean002942.1	-1.28049	-1.4344
Gglean007419.1	1.74945	-0.888969
Gglean020686.1	1.63855	-1.25154
Gglean015210.1	-1.10034	-0.599462
Gglean019150.1	2.21516	-1
Gglean008553.1	-1.14614	-0.494109
Gglean011014.1	1.26205	-0.556393
Gglean026937.1	-1.86727	-0.37707
Gglean007861.1	-1.96457	-0.286304
Gglean000920.1	2.446	-1.47393
Gglean024688.1	-1.73481	-0.836501
Gglean009322.1	2.73739	-0.37707
Gglean002644.1	-2.54413	-1.2863
Gglean009888.1	-1.2813	-0.37707
Gglean010276.1	-3.3875	-0.666576
Gglean027337.1	2.1501	-0.621488
Gglean022317.1	-1.60143	-0.535332
Gglean000155.1	3.83488	-0.577767
Gglean029769.1	-1.50647	-0.321928
Gglean008111.1	-1.06948	-0.434403
Gglean017820.1	-1.53506	-0.473931
Gglean027785.1	1.5735	-0.810966
Gglean018665.1	-4.46291	-0.785875
Gglean014602.1	-1.24547	-0.713119
Gglean026892.1	1.85883	-0.785875
Gglean001955.1	-2.09129	-0.358454
Gglean023983.1	-1.86453	-0.454032
Gglean012578.1	-2.73424	-0.514573
Gglean003712.1	2.70708	-0.434403
Gglean013386.1	1.37138	-0.599462
Gglean010732.1	-2.912	-0.643856
Gglean023572.1	-1.29413	-0.971431
Gglean027944.1	1.31318	-0.415037
Gglean020119.1	1.59082	-1.94342
Gglean013041.1	-1.06284	-0.514573
Gglean019840.1	1.59336	-0.915936
Gglean013608.1	-2.33002	-0.68966
Gglean003784.1	-1.1445	-0.599462
Gglean006910.1	2.62974	-0.785875
Gglean011088.1	-1.80606	-0.395929
Gglean011786.1	-4.24822	-0.514573
Gglean014493.1	-1.29299	-1.18442
Gglean027219.1	-1.05059	-0.535332
Gglean003302.1	-1.20702	-0.268817
Gglean026497.1	-1.0409	-0.836501
Gglean007855.1	2.36249	-0.473931
Gglean008149.1	-1.25538	-0.494109
Gglean007168.1	-2.86146	-0.621488
Gglean012530.1	-1.18892	-0.340075
Gglean015721.1	-1.01717	-0.415037
Gglean001203.1	-2.44563	-0.340075
Gglean010053.1	-1.1894	-0.395929
Gglean005148.1	-1.25285	-0.358454
Gglean005306.1	1.74914	-0.494109
Gglean029859.1	2.23753	-0.321928
Gglean028251.1	-3.34397	-0.666576
Gglean004945.1	-2.86702	-0.577767
Gglean022047.1	1.13082	-0.321928
Gglean024437.1	-1.23998	-0.434403
Gglean024639.1	-2.51905	-0.68966
Gglean021760.1	1.07387	-0.621488
Gglean004887.1	-1.87154	-0.268817
Gglean026198.1	-1.66894	-0.713119
Gglean028509.1	1.21576	-0.494109
Gglean018942.1	-1.14627	-0.473931
Gglean007143.1	-3.21423	-0.621488
Gglean014788.1	-1.97106	-0.785875
Gglean008063.1	3.07269	-0.268817
Gglean007131.1	1.12481	-0.454032
Gglean009496.1	-3.03482	-0.415037
Gglean001640.1	-1.0958	-1.18442
Gglean020079.1	1.7919	-0.454032
Gglean018721.1	1.55892	-0.358454
Gglean013433.1	-1.58569	-0.37707
Gglean024783.1	1.66105	-0.454032
Gglean000037.1	1.26382	-0.556393
Gglean001274.1	-1.96337	-0.358454
Gglean004957.1	1.12601	-0.599462
Gglean030037.1	-1.75507	-0.415037
Gglean016572.1	-1.1493	-0.304006
Gglean011838.1	1.05792	-0.494109
Gglean018697.1	1.13975	-0.415037
Gglean024206.1	2.77119	-0.736966
Gglean008833.1	3.55004	-0.434403
Gglean023482.1	-1.00155	-0.535332
Gglean011378.1	1.20455	-0.643856
Gglean004794.1	-5.51796	-0.810966
Gglean009131.1	1.57298	-0.888969
Gglean022115.1	-2.48757	-0.599462
Gglean023287.1	-1.40242	-0.514573
Gglean008706.1	2.43755	-0.943416
Gglean014954.1	1.36736	-0.358454
Gglean030682.1	-2.91542	-0.621488
Gglean025202.1	-2.4804	-0.415037
Gglean026087.1	-1.8316	-0.340075
Gglean028253.1	-1.44979	0.575312
Gglean029137.1	-2.42263	1.29866
Gglean024087.1	-2.69949	1.24489
Gglean003083.1	2.79233	0.678072
Gglean022979.1	-1.76187	0.62293
Gglean017523.1	-1.3429	1.37295
Gglean021885.1	-2.31515	0.815575
Gglean027026.1	1.0698	0.344828
Gglean012231.1	-1.23942	0.555816
Gglean022936.1	-1.17396	1.32193
Gglean011788.1	1.27638	1.45943
Gglean018418.1	-1.5177	0.443607
Gglean012804.1	-1.87795	0.659925
Gglean015488.1	-1.67241	1.20163
Gglean004814.1	-1.15602	0.275007
Gglean001240.1	-2.81138	1.10434
Gglean021701.1	-4.39552	0.687061
Gglean006205.1	-1.4111	0.765535
Gglean008035.1	-1.26368	1.02857
Gglean018417.1	-4.54761	0.799087
Gglean018618.1	-2.10945	0.400538
Gglean015997.1	-1.07003	0.321928
Gglean011870.1	1.04148	0.286881
Gglean021980.1	3.02894	0.757023
Gglean008157.1	-2.28808	0.275007
Gglean010728.1	-3.51349	1.5008
Gglean014235.1	-1.97393	0.713696
Gglean005717.1	-1.35957	0.584963
Gglean023090.1	-1.45217	1.11103
Gglean013531.1	-2.63793	1.02148
Gglean007006.1	-1.99586	0.604071
Gglean018647.1	1.35136	0.790772
Gglean015001.1	-3.79295	0.454176
Gglean019137.1	2.12932	0.565597
Gglean022219.1	1.21106	0.344828
Gglean007986.1	-1.57976	0.464668
Gglean021174.1	-1.60317	0.704872
Gglean028739.1	1.68052	0.389567
Gglean025218.1	-1.65333	0.748461
Gglean012457.1	-1.39775	0.422233
Gglean010642.1	-1.87071	0.863938
Gglean017554.1	-1.50282	0.575312
Gglean011793.1	-2.18532	1.48543
Gglean014133.1	-1.39552	0.765535
Gglean022898.1	-1.54669	0.659925
Gglean003214.1	-2.58275	0.555816
Gglean028341.1	-1.36134	0.31034
Gglean007325.1	-4.16619	1.07039
Gglean025115.1	-1.47054	0.31034
Gglean008999.1	-1.64792	1.69153
Gglean006885.1	-1.80076	0.31034
Gglean019272.1	1.31889	0.847997
Gglean015223.1	-2.65761	0.790772
Gglean024742.1	-2.60041	0.807355
Gglean027383.1	-1.36712	0.584963
Gglean016631.1	-1.1386	0.454176
Gglean023927.1	1.17856	0.704872
Gglean014725.1	1.23116	0.275007
Gglean000166.1	-1.31946	1.26903
Gglean011765.1	-1.41599	0.650765
Gglean008958.1	-1.05078	0.356144
Gglean029001.1	-1.81891	1.1177
Gglean026886.1	-3.09154	0.389567
Gglean000069.1	-1.62861	0.687061
Gglean021853.1	-1.35572	0.799087
Gglean024497.1	-2.02774	1.45418
Gglean025102.1	-2.59511	1.26903
Gglean008374.1	-2.23922	2.13093
Gglean004093.1	-1.80936	0.536053
Gglean017092.1	-2.17027	1.29866
Gglean015003.1	-4.3863	0.367371
Gglean002133.1	-1.72733	0.454176
Gglean002429.1	-1.99343	0.641546
Gglean017667.1	-1.82508	0.505891
Gglean005714.1	-1.07169	0.31034
Gglean025036.1	-1.512	2.71589
Gglean026577.1	-1.40269	0.275007
Gglean027359.1	-2.39355	0.641546
Gglean001917.1	1.34358	0.321928
Gglean009090.1	-1.38461	0.62293
Gglean002218.1	-3.15862	0.367371
Gglean008700.1	-1.96372	0.594549
Gglean020187.1	-1.01249	0.443607
Gglean013077.1	1.00004	0.275007
Gglean021688.1	-3.32209	0.495695
Gglean009190.1	-2.79343	0.298658
Gglean016569.1	-2.64599	0.687061
Gglean017095.1	-4.44396	0.731183
Gglean016718.1	-2.80126	0.298658
Gglean016126.1	-1.05495	0.286881
Gglean030493.1	1.05272	0.389567
Gglean025232.1	-1.73583	0.799087
Gglean025126.1	-2.29991	0.815575
Gglean002544.1	-1.26819	0.321928
Gglean010381.1	-2.03665	1.30451
Gglean026701.1	-3.22889	1.61353
Gglean014338.1	-1.24472	0.321928
Gglean018601.1	-1.29273	0.526069
Gglean026062.1	-1.76351	0.941106
Gglean025009.1	-3.30386	0.389567
Gglean012791.1	-3.22642	0.687061
Gglean028108.1	-3.01686	1.07724
Gglean019133.1	2.01548	1.07724
Gglean022624.1	-2.05619	0.632268
Gglean015153.1	-1.06283	0.782409
Gglean001888.1	-1.03738	0.31034
Gglean019838.1	-3.13345	0.298658
Gglean011622.1	-2.64727	0.970854
Gglean029838.1	-1.10768	0.526069
Gglean030139.1	-2.1815	0.565597
Gglean026128.1	-1.25346	0.604071
Gglean027396.1	1.36932	0.321928
Gglean026319.1	-1.06509	0.505891
Gglean012938.1	-2.19448	0.356144
Gglean012610.1	-1.65343	0.632268
Gglean022020.1	-1.97949	0.505891
Gglean003645.1	-3.01718	1.13093
Gglean009192.1	-1.44561	0.411426
Gglean012493.1	-2.66915	1.16993
Gglean022789.1	-1.16756	0.333424
Gglean000143.1	-1.01635	0.536053
Gglean024451.1	-3.04787	0.298658
Gglean007645.1	-1.64425	0.678072
Gglean002143.1	1.15291	0.356144
Gglean011577.1	-3.12152	0.298658
Gglean014536.1	-3.22597	0.731183
Gglean001666.1	-2.47723	0.286881
Gglean008923.1	-1.31737	0.495695
Gglean002056.1	2.13725	0.713696
Gglean015939.1	-1.97891	0.31034
Gglean012676.1	1.70701	0.613532
Gglean006209.1	-1.13232	0.356144
Gglean005796.1	-2.86257	0.887525
Gglean024356.1	-1.06844	0.443607
Gglean022360.1	-2.65324	0.871844
Gglean009951.1	-3.10766	0.970854
Gglean006914.1	-1.17302	0.400538
Gglean002673.1	1.16613	0.956057
Gglean024794.1	-2.49743	0.286881
Gglean009669.1	-2.44638	0.773996
Gglean004400.1	-1.44719	0.454176
Gglean024069.1	-3.05436	1.08406
Gglean028718.1	-3.22018	1.02148
Gglean018535.1	-2.39853	0.704872
Gglean000817.1	-1.28005	0.378512
Gglean006915.1	-2.42854	0.31034
Gglean007567.1	-1.80916	0.298658
Gglean007960.1	-1.17429	0.344828
Gglean015258.1	1.045	0.400538
Gglean009048.1	-1.41927	0.650765
Gglean016648.1	-1.20722	0.367371
Gglean008354.1	-1.88125	1.1635
Gglean006854.1	-1.02819	0.594549
Gglean006664.1	-3.55483	0.713696
Gglean028363.1	-1.62297	0.536053
Gglean024784.1	-1.92269	1.1375
Gglean012284.1	-2.4974	1.07724
Gglean010359.1	1.66682	0.757023
Gglean027829.1	-1.32158	0.389567
Gglean001462.1	-1.83556	0.31034
Gglean006418.1	-1.54856	1.53605
Gglean004410.1	-1.07907	0.555816
Gglean030541.1	-2.82685	0.748461
Gglean019921.1	-2.53577	0.389567
Gglean000267.1	-1.09342	0.594549
Gglean015035.1	-1.01002	0.475085
Gglean013710.1	-2.13773	0.344828
Gglean007024.1	-1.54002	0.321928
Gglean028576.1	1.03036	0.378512
Gglean030293.1	-4.19988	1.35614
Gglean016574.1	-3.23273	0.333424
Gglean010483.1	-2.30317	0.356144
Gglean001328.1	-1.67303	0.956057
Gglean025486.1	-1.69246	0.505891
Gglean001705.1	-1.31353	0.422233
Gglean001000.1	-2.16663	0.963474
Gglean010542.1	-1.04337	0.432959
Gglean001217.1	-3.34092	0.400538
Gglean030085.1	-1.50056	0.422233
Gglean000756.1	1.51061	0.903038
Gglean020650.1	-3.18084	1.08406
Gglean015012.1	-4.01545	0.516015
Gglean003980.1	-1.53699	0.321928
Gglean022168.1	-1.53896	0.286881
Gglean002388.1	8.79115	0.367371
Gglean001152.1	-2.41502	0.847997
Gglean023071.1	1.07171	0.464668
Gglean002870.1	-1.20019	0.411426
Gglean012018.1	-1.46986	0.782409
Gglean005646.1	1.64915	0.400538
Gglean020858.1	-1.29433	0.62293
Gglean005657.1	-2.15083	0.454176
Gglean013692.1	-2.72987	0.641546
Gglean008817.1	-1.93409	0.495695
Gglean024467.1	-1.57105	0.910733
Gglean001258.1	-1.60651	0.422233
Gglean022014.1	-1.05541	0.464668
Gglean024327.1	1.3285	0.367371
Gglean011008.1	-3.89295	0.495695
Gglean016441.1	-1.6026	0.275007
Gglean001521.1	-1.06888	0.432959
Gglean019333.1	2.90928	0.765535
Gglean017295.1	-2.60592	0.400538
Gglean030214.1	-2.06457	0.650765
Gglean018819.1	-1.25421	0.731183
Gglean021451.1	-2.68045	0.464668
Gglean018767.1	-1.47224	1.0072
Gglean021731.1	4.10013	0.298658
Gglean012782.1	-1.96068	0.400538
Gglean000555.1	10.434	0.344828
Gglean013164.1	-1.39319	0.389567
Gglean019819.1	-1.33563	0.475085
Gglean023008.1	-3.26497	0.687061
Gglean025624.1	-3.25295	1.1375
Gglean027334.1	1.06387	0.432959
Gglean011911.1	-1.63137	0.505891
Gglean025134.1	-1.4496	0.678072
Gglean019146.1	-1.38017	1.1375
Gglean009101.1	-1.49686	0.389567
Gglean009261.1	-1.8872	0.704872
Gglean028001.1	-2.59677	1.85599
Gglean006977.1	-5.68296	0.871844
Gglean028965.1	1.46653	0.275007
Gglean008273.1	-1.15607	0.641546
Gglean030229.1	-1.70651	0.286881
Gglean008357.1	-1.57205	1.38957
Gglean014587.1	-3.74154	0.925999
Gglean014580.1	-1.57273	0.765535
Gglean028565.1	-2.3782	0.565597
Gglean003757.1	1.1481	0.807355
Gglean022139.1	-1.4658	0.333424
Gglean024019.1	-2.18461	1.0072
Gglean027614.1	-1.72667	0.298658
Gglean001812.1	2.06065	0.475085
Gglean019275.1	1.61983	0.871844
Gglean000113.1	2.11482	0.678072
Gglean012937.1	-1.78268	0.555816
Gglean021181.1	-3.15565	0.344828
Gglean022735.1	-2.39691	0.378512
Gglean018129.1	-1.96319	0.903038
Gglean007246.1	-2.31926	0.495695
Gglean001662.1	-1.09369	0.495695
Gglean001040.1	7.25668	0.516015
Gglean019752.1	1.07555	0.536053
Gglean020205.1	-2.35238	1.18269
Gglean030413.1	-1.70788	0.389567
Gglean006451.1	-1.14408	0.863938
